# Supplementary material for: Climate Change and Photochemical Ozone Creation Potential Impact Indicators of Cow Milk: A Comparison of Different Scenarios for a Diet Assessment
Source: Animals (Basel). 2024 Jun 7;14(12):1725. doi: 10.3390/ani14121725 (PMC11201073; doi:10.3390/ani14121725)
Supplement: Supplementary file 1 [file animals-14-01725-s001.zip]

Archive with 52 entries (45 files):
- animals-3004812-supplementary/__MACOSX/
- animals-3004812-supplementary/__MACOSX/._How to read the supplementary file.pdf
- animals-3004812-supplementary/__MACOSX/Tabel 5/
- animals-3004812-supplementary/__MACOSX/Tabel 5/._Distribution and Test of Enteric fermentation_Difference_CNCPS_IPCC.pdf
- animals-3004812-supplementary/__MACOSX/Tabel 5/._Distribution and Test of Manure handling_Difference_CNCPS_IPCC.pdf
- animals-3004812-supplementary/__MACOSX/Tabel 5/._Distribution and Test of Total_Difference_CNCPS_IPCC.pdf
- animals-3004812-supplementary/__MACOSX/Table 3/
- animals-3004812-supplementary/__MACOSX/Table 3/._Anova of Barn management.pdf
- animals-3004812-supplementary/__MACOSX/Table 3/._Anova of Total.pdf
- animals-3004812-supplementary/__MACOSX/Table 3/._Distribution of Barn management.pdf
- animals-3004812-supplementary/__MACOSX/Table 3/._Distribution of Bedding materials.pdf
- animals-3004812-supplementary/__MACOSX/Table 3/._Distribution of Energy.pdf
- animals-3004812-supplementary/__MACOSX/Table 3/._Distribution of Enteric fermentation.pdf
- animals-3004812-supplementary/__MACOSX/Table 3/._Distribution of Feeds purchase.pdf
- animals-3004812-supplementary/__MACOSX/Table 3/._Distribution of In farm water use.pdf
- animals-3004812-supplementary/__MACOSX/Table 3/._Distribution of In-farm feeds.pdf
- animals-3004812-supplementary/__MACOSX/Table 3/._Distribution of Manure handling.pdf
- animals-3004812-supplementary/__MACOSX/Table 3/._Distribution of Total.pdf
- animals-3004812-supplementary/__MACOSX/Table 4/
- animals-3004812-supplementary/__MACOSX/Table 4/._.DS_Store
- animals-3004812-supplementary/__MACOSX/Table 4/._Distribution and Test of Enteric fermentation_Difference_NRC_IPCC.pdf
- animals-3004812-supplementary/__MACOSX/Table 4/._Distribution and Test of Manure handling_Difference_NRC_IPCC.pdf
- animals-3004812-supplementary/__MACOSX/Table 4/._Distribution and Test of Total_Difference_NRC_IPCC.pdf
- animals-3004812-supplementary/How to read the supplementary file.pdf
- animals-3004812-supplementary/Tabel 5/
- animals-3004812-supplementary/Tabel 5/Distribution and Test of Enteric fermentation_Difference_CNCPS_IPCC.pdf
- animals-3004812-supplementary/Tabel 5/Distribution and Test of Manure handling_Difference_CNCPS_IPCC.pdf
- animals-3004812-supplementary/Tabel 5/Distribution and Test of Total_Difference_CNCPS_IPCC.pdf
- animals-3004812-supplementary/Table 3/
- animals-3004812-supplementary/Table 3/Anova of Barn management.pdf
- animals-3004812-supplementary/Table 3/Anova of Bedding materials.pdf
- animals-3004812-supplementary/Table 3/Anova of Energy.pdf
- animals-3004812-supplementary/Table 3/Anova of Enteric fermentation.pdf
- animals-3004812-supplementary/Table 3/Anova of Feeds purchase.pdf
- animals-3004812-supplementary/Table 3/Anova of In farm water use.pdf
- animals-3004812-supplementary/Table 3/Anova of In-farm feeds.pdf
- animals-3004812-supplementary/Table 3/Anova of Manure handling.pdf
- animals-3004812-supplementary/Table 3/Anova of Total.pdf
- animals-3004812-supplementary/Table 3/Distribution of Barn management.pdf
- animals-3004812-supplementary/Table 3/Distribution of Bedding materials.pdf
- animals-3004812-supplementary/Table 3/Distribution of Energy.pdf
- animals-3004812-supplementary/Table 3/Distribution of Enteric fermentation.pdf
- animals-3004812-supplementary/Table 3/Distribution of Feeds purchase.pdf
- animals-3004812-supplementary/Table 3/Distribution of In farm water use.pdf
- animals-3004812-supplementary/Table 3/Distribution of In-farm feeds.pdf
- animals-3004812-supplementary/Table 3/Distribution of Manure handling.pdf
- animals-3004812-supplementary/Table 3/Distribution of Total.pdf
- animals-3004812-supplementary/Table 4/
- animals-3004812-supplementary/Table 4/.DS_Store
- animals-3004812-supplementary/Table 4/Distribution and Test of Enteric fermentation_Difference_NRC_IPCC.pdf
- animals-3004812-supplementary/Table 4/Distribution and Test of Manure handling_Difference_NRC_IPCC.pdf
- animals-3004812-supplementary/Table 4/Distribution and Test of Total_Difference_NRC_IPCC.pdf
